# Supplementary material for: Relationship between the Biological Clock and Inflammatory Bowel Disease
Source: Clocks Sleep. 2023 May 12;5(2):260–75. doi: 10.3390/clockssleep5020021 (PMC10204364; doi:10.3390/clockssleep5020021)
Supplement: Supplementary file 1 [file clockssleep-05-00021-s001.zip]

Archive with 1 entries (1 files):
- clockssleep-2286525-supplementary.pdf
